# Supplementary material for: Preparation and Characterization of New Electrospun Poly(lactic acid) Nanofiber Antioxidative Active Packaging Films Containing MCM-41 Mesoporous Molecular Sieve Loaded with Phloridzin and Their Application in Strawberry Packaging
Source: Nanomaterials (Basel). 2022 Apr 6;12(7):1229. doi: 10.3390/nano12071229 (PMC9000760; doi:10.3390/nano12071229)
Supplement: Supplementary file 1 [file nanomaterials-12-01229-s001.zip]

Archive with 1 entries (1 files):
- nanomaterials-1640470-supplementary.pdf
